# Supplementary material for: Genome-Wide Identification, Expression, and Molecular Characterization of the CONSTANS-like Gene Family in Seven Orchid Species
Source: Int J Mol Sci. 2023 Nov 27;24(23):16825. doi: 10.3390/ijms242316825 (PMC10706594; doi:10.3390/ijms242316825)
Supplement: Supplementary file 1 [file ijms-24-16825-s001.zip]

Archive with 2 entries (2 files):
- Supplementary Figure_S1.pdf
- Supplementary Table.xlsx
